# Supplementary material for: Chemical Fingerprinting and Antimicrobial Potential of Selected Ethnomedicinal Plants: Correlation Between Quercetin Content and Bioactivity
Source: Plants (Basel). 2026 Jun 20;15(12):1915. doi: 10.3390/plants15121915 (PMC13306324; doi:10.3390/plants15121915)
Supplement: Supplementary file 1 [file plants-15-01915-s001.zip]

Archive with 1 entries (1 files):
- plants-4367596-supplementary.pdf
